# Supplementary material for: The pattern of genetic variability in a core collection of 2,021 cowpea accessions
Source: G3 (Bethesda). 2024 May 6;14(6):jkae071. doi: 10.1093/g3journal/jkae071 (PMC11152079; doi:10.1093/g3journal/jkae071)
Supplement: jkae071_Supplementary_Data [file jkae071_supplementary_data.zip]

Archive with 4 entries (4 files):
- Supplemental_Figures_G3-2024-404821.pdf
- Tables_S1-S9_G3-2024-404821.xlsx
- Table_S10_G3-2024-404821.gz
- Table_S11_G3-2024-404821.gz
